# Supplementary material for: Membrane curvature governs the distribution of Piezo1 in live cells
Source: Nat Commun. 2022 Dec 3;13:7467. doi: 10.1038/s41467-022-35034-6 (PMC9719557; doi:10.1038/s41467-022-35034-6)
Supplement: Supplementary file 4 — Source data [file 41467_2022_35034_MOESM4_ESM.xlsx]

## Sheet: figure1c
The source data is labelled as “SourceData-Yang.xlsx”. Data in each sheet corresponds to the data in one figure panel. Each sheet is named according to the panel name.
Piezo1-EGFP + GPI-mCherry					CaaX-mOrange2 + GPI-EGFP
position	Piezo1	GPI			position	GPI	CaaX
μm	normalized intensity	normalized intensity			μm	normalized intensity	normalized intensity
0	0.02344	0.01841			0	0.01061	0.01256
0.065	0.01975	0.01853			0.0647	0.01108	0.01108
0.13	0.01969	0.01892			0.1294	0.01037	0.01194
0.195	0.02944	0.01799			0.1941	0.01178	0.01175
0.26	0.02745	0.0151			0.2588	0.01428	0.01502
0.325	0.01722	0.02024			0.3235	0.01191	0.01539
0.39	0.01705	0.01845			0.3882	0.01314	0.01393
0.455	0.0267	0.01735			0.4529	0.01292	0.01482
0.52	0.03159	0.02129			0.5176	0.01223	0.01371
0.585	0.02767	0.01695			0.5822	0.01251	0.01565
0.65	0.02523	0.02368			0.6469	0.01552	0.01737
0.715	0.02325	0.02192			0.7116	0.01676	0.01692
0.78	0.02077	0.01698			0.7763	0.01397	0.01651
0.845	0.02113	0.01641			0.841	0.01651	0.01523
0.91	0.01839	0.01918			0.9057	0.01713	0.01545
0.975	0.02446	0.01963			0.9704	0.01815	0.01222
1.04	0.02894	0.01852			1.0351	0.01556	0.01204
1.105	0.01927	0.02177			1.0998	0.01516	0.01679
1.17	0.01691	0.02558			1.1645	0.01553	0.01848
1.235	0.02127	0.02405			1.2292	0.01786	0.01903
1.3	0.02138	0.02334			1.2939	0.01723	0.01869
1.365	0.01747	0.0261			1.3586	0.01928	0.02047
1.43	0.01455	0.02428			1.4233	0.02065	0.01754
1.495	0.02349	0.02918			1.488	0.01814	0.01587
1.56	0.03362	0.02437			1.5527	0.01932	0.01584
1.625	0.02528	0.02352			1.6173	0.01669	0.01683
1.69	0.02219	0.02939			1.682	0.0199	0.0189
1.755	0.03029	0.02777			1.7467	0.02136	0.01981
1.82	0.03116	0.02895			1.8114	0.02389	0.02011
1.885	0.03193	0.03329			1.8761	0.02407	0.02367
1.95	0.03411	0.03019			1.9408	0.02192	0.02519
2.015	0.02799	0.02579			2.0055	0.02353	0.02359
2.08	0.0273	0.02715			2.0702	0.02295	0.02563
2.145	0.03885	0.03173			2.1349	0.0253	0.0222
2.21	0.0396	0.03688			2.1996	0.02465	0.01913
2.275	0.03806	0.03535			2.2643	0.02682	0.02291
2.34	0.04331	0.03301			2.329	0.02766	0.02399
2.405	0.04345	0.03713			2.3937	0.027	0.02513
2.47	0.03696	0.03477			2.4584	0.02893	0.03
2.535	0.03063	0.03351			2.5231	0.02953	0.02952
2.6	0.03264	0.03607			2.5878	0.02952	0.02963
2.665	0.0364	0.03243			2.6524	0.03242	0.02901
2.73	0.03388	0.0326			2.7171	0.03054	0.03069
2.795	0.03481	0.03077			2.7818	0.03189	0.03013
2.86	0.03935	0.03718			2.8465	0.03128	0.03286
2.925	0.03471	0.04454			2.9112	0.03495	0.02992
2.99	0.03581	0.0459			2.9759	0.03724	0.03085
3.055	0.0389	0.04741			3.0406	0.03559	0.0352
3.12	0.03635	0.04161			3.1053	0.03676	0.03481
3.185	0.04063	0.04276			3.17	0.03588	0.03866
3.25	0.03748	0.04206			3.2347	0.0365	0.03713
3.315	0.04047	0.04858			3.2994	0.03753	0.03233
3.38	0.05279	0.05509			3.3641	0.03799	0.0351
3.445	0.05804	0.05119			3.4288	0.04185	0.03677
3.51	0.05454	0.05372			3.4935	0.04628	0.03716
3.575	0.04789	0.04807			3.5582	0.04572	0.04144
3.64	0.05598	0.05864			3.6229	0.04482	0.04521
3.705	0.06271	0.06075			3.6875	0.04551	0.04287
3.77	0.0497	0.05694			3.7522	0.05042	0.04381
3.835	0.04678	0.06948			3.8169	0.05279	0.04972
3.9	0.06959	0.07268			3.8816	0.05225	0.05688
3.965	0.08043	0.06788			3.9463	0.05277	0.05304
4.03	0.07216	0.07454			4.011	0.05875	0.05588
4.095	0.07317	0.08289			4.0757	0.06267	0.05906
4.16	0.07798	0.083			4.1404	0.0632	0.05898
4.225	0.07994	0.09413			4.2051	0.06294	0.06461
4.29	0.08073	0.10192			4.2698	0.07219	0.06522
4.355	0.08035	0.10492			4.3345	0.07341	0.06663
4.42	0.09082	0.11756			4.3992	0.07468	0.06631
4.485	0.10316	0.12985			4.4639	0.07873	0.07623
4.55	0.11328	0.14614			4.5286	0.08721	0.07872
4.615	0.12638	0.17614			4.5933	0.08938	0.0807
4.68	0.13991	0.2114			4.658	0.0897	0.08616
4.745	0.15802	0.23755			4.7227	0.09411	0.08429
4.81	0.18447	0.29298			4.7873	0.105	0.09883
4.875	0.23112	0.35902			4.852	0.10843	0.10946
4.94	0.30914	0.45673			4.9167	0.11646	0.10719
5.005	0.40146	0.55746			4.9814	0.12429	0.11367
5.07	0.5283	0.61867			5.0461	0.13677	0.12627
5.135	0.68448	0.73997			5.1108	0.13332	0.12863
5.2	0.79874	0.82311			5.1755	0.15152	0.13459
5.265	0.88409	0.88855			5.2402	0.16277	0.14171
5.33	0.95756	0.89605			5.3049	0.1762	0.15217
5.395	1.02224	0.90323			5.3696	0.18411	0.16306
5.46	1.07388	0.92976			5.4343	0.20155	0.16889
5.525	1.09266	0.89489			5.499	0.19927	0.18046
5.59	1.09603	0.91895			5.5637	0.21605	0.17961
5.655	1.0717	0.93726			5.6284	0.22801	0.20234
5.72	1.05631	0.93481			5.6931	0.24114	0.21445
5.785	1.03987	0.95576			5.7578	0.27187	0.23501
5.85	0.97169	0.96059			5.8224	0.31234	0.26638
5.915	0.90698	0.94138			5.8871	0.37764	0.30519
5.98	0.87952	0.96818			5.9518	0.48536	0.39016
6.045	0.86946	0.9485			6.0165	0.6367	0.49306
6.11	0.87555	0.97096			6.0812	0.78511	0.62944
6.175	0.8979	0.93405			6.1459	0.89759	0.76452
6.24	0.89595	0.96612			6.2106	0.91572	0.86654
6.305	0.88677	1.01295			6.2753	0.96488	0.94928
6.37	0.88099	0.98155			6.34	0.99475	1.00404
6.435	0.86867	0.99151			6.4047	1.00647	1.01523
6.5	0.86642	0.95891			6.4694	1.04748	1.04623
6.565	0.87587	0.97643			6.5341	1.04743	1.05905
6.63	0.87698	0.99911			6.5988	1.05855	1.06203
6.695	0.87634	0.99271			6.6635	1.06356	1.08941
6.76	0.88658	0.93707			6.7282	1.07022	1.09399
6.825	0.88873	0.95129			6.7929	1.0673	1.0844
6.89	0.87729	1.00342			6.8575	1.06696	1.10633
6.955	0.86815	0.99515			6.9222	1.06577	1.10411
7.02	0.90053	0.96873			6.9869	1.06882	1.12074
7.085	0.96232	0.96446			7.0516	1.05927	1.11277
7.15	1.02461	0.96017			7.1163	1.06154	1.0938
7.215	1.08354	0.97185			7.181	1.05899	1.10639
7.28	1.11166	0.98407			7.2457	1.05879	1.12875
7.345	1.12309	0.99302			7.3104	1.08439	1.12838
7.41	1.13199	0.99307			7.3751	1.09518	1.13563
7.475	1.10699	0.95188			7.4398	1.08962	1.14855
7.54	1.0639	0.93194			7.5045	1.10862	1.17164
7.605	1.00518	0.94515			7.5692	1.12036	1.18334
7.67	1.00722	0.96434			7.6339	1.11443	1.15252
7.735	1.04996	0.96452			7.6986	1.10559	1.14956
7.8	1.06163	0.92988			7.7633	1.10214	1.13635
7.865	1.07722	0.95539			7.828	1.11757	1.13439
7.93	1.10139	0.93773			7.8926	1.11462	1.13955
7.995	1.14473	0.95655			7.9573	1.10026	1.1353
8.06	1.17744	0.9866			8.022	1.09172	1.13023
8.125	1.14749	0.98691			8.0867	1.0873	1.12371
8.19	1.08059	0.98656			8.1514	1.08959	1.1119
8.255	1.03237	0.9896			8.2161	1.08775	1.08884
8.32	0.95372	0.98917			8.2808	1.08504	1.09126
8.385	0.8879	0.96714			8.3455	1.07458	1.07367
8.45	0.85316	0.97802			8.4102	1.07167	1.07311
8.515	0.80662	0.96014			8.4749	1.06131	1.06461
8.58	0.80024	0.99556			8.5396	1.05274	1.07794
8.645	0.8091	0.98091			8.6043	1.0554	1.06119
8.71	0.78999	0.97082			8.669	1.03643	1.0457
8.775	0.78077	0.99324			8.7337	1.04147	1.04327
8.84	0.81753	0.99982			8.7984	1.03161	1.01769
8.905	0.88077	0.95268			8.8631	1.00958	1.0421
8.97	0.90982	0.97693			8.9278	1.02226	1.04563
9.035	0.91609	0.98111			8.9924	1.01946	1.04983
9.1	0.91555	0.96712			9.0571	1.008	1.05154
9.165	0.88185	0.96515			9.1218	1.01005	1.04644
9.23	0.83157	0.9861			9.1865	1.0149	1.04425
9.295	0.80733	0.9696			9.2512	1.02224	1.04419
9.36	0.82861	0.9706			9.3159	1.01923	1.03258
9.425	0.85326	0.96797			9.3806	1.0193	1.03433
9.49	0.86818	0.96978			9.4453	1.00564	1.02749
9.555	0.87529	1.00406			9.51	0.99947	1.01969
9.62	0.8542	0.99206			9.5747	0.99385	1.00786
9.685	0.8527	0.93683			9.6394	0.98253	1.00791
9.75	0.90668	0.96494			9.7041	0.97264	1.01276
9.815	0.97687	0.98364			9.7688	0.97072	1.0186
9.88	1.06618	0.97443			9.8335	0.95795	1.01717
9.945	1.13874	0.96684			9.8982	0.95298	1.00868
10.01	1.18081	0.96169			9.9629	0.96361	1.00712
10.075	1.18366	0.97961			10.0275	0.98223	1.02099
10.14	1.13462	0.9313			10.0922	0.98593	1.0341
10.205	1.08532	0.97529			10.1569	0.99928	1.03986
10.27	1.04188	0.99508			10.2216	1.00271	1.03698
10.335	0.99179	0.98974			10.2863	1.02594	1.05009
10.4	0.96123	0.98589			10.351	1.02331	1.05295
10.465	0.91566	0.98791			10.4157	1.01961	1.05025
10.53	0.85421	0.96752			10.4804	1.00461	1.0326
10.595	0.81867	0.95395			10.5451	1.00255	1.02713
10.66	0.7852	0.98325			10.6098	1.00927	1.02523
10.725	0.78192	0.98751			10.6745	0.98754	1.02579
10.79	0.81483	0.94526			10.7392	0.96285	1.01247
10.855	0.84366	0.95466			10.8039	0.9476	0.99225
10.92	0.8772	0.98774			10.8686	0.92327	0.94327
10.985	0.89942	1.00765			10.9333	0.84966	0.8579
11.05	0.89379	0.9735			10.998	0.72078	0.72155
11.115	0.9121	0.98217			11.0626	0.57067	0.5664
11.18	0.91071	0.97647			11.1273	0.41197	0.42125
11.245	0.85693	0.99369			11.192	0.29819	0.30582
11.31	0.80186	0.99486			11.2567	0.21568	0.23762
11.375	0.80798	0.97774			11.3214	0.17959	0.19205
11.44	0.84135	0.99987			11.3861	0.15581	0.16807
11.505	0.85767	0.99126			11.4508	0.13976	0.15357
11.57	0.86632	0.98211			11.5155	0.13188	0.14059
11.635	0.86696	0.99881			11.5802	0.11973	0.11769
11.7	0.89198	1.0119			11.6449	0.11233	0.1105
11.765	0.91008	1.02287			11.7096	0.1067	0.09913
11.83	0.94134	0.98376			11.7743	0.09304	0.0965
11.895	0.96812	0.99064			11.839	0.0883	0.08677
11.96	0.99729	1.01551			11.9037	0.08138	0.08656
12.025	1.04764	0.99098			11.9684	0.08239	0.08269
12.09	1.10276	0.97004			12.0331	0.07874	0.07383
12.155	1.13161	0.99321			12.0977	0.06861	0.0709
12.22	1.1358	1.01344			12.1624	0.0722	0.0665
12.285	1.12265	1.00928			12.2271	0.06117	0.06504
12.35	1.13649	1.01148			12.2918	0.06429	0.05872
12.415	1.17862	1.00372			12.3565	0.05962	0.05895
12.48	1.1561	1.00645			12.4212	0.05744	0.0484
12.545	1.11673	0.98304			12.4859	0.05139	0.04934
12.61	1.09738	0.95859			12.5506	0.05483	0.05144
12.675	1.04631	0.97119			12.6153	0.05196	0.04931
12.74	0.96542	0.99179			12.68	0.04678	0.04499
12.805	0.89932	1.00079			12.7447	0.04778	0.04669
12.87	0.86161	0.99797			12.8094	0.04527	0.05188
12.935	0.85503	1.02849			12.8741	0.04713	0.04743
13	0.90386	0.99174			12.9388	0.0433	0.04413
13.065	0.96608	1.01707			13.0035	0.04135	0.04134
13.13	1.00492	1.00416			13.0682	0.03893	0.04014
13.195	1.03106	0.99716			13.1329	0.03796	0.03743
13.26	1.05014	1.03566			13.1975	0.03656	0.04065
13.325	1.06306	1.0028			13.2622	0.03503	0.03829
13.39	1.05052	1.00311			13.3269	0.03272	0.034
13.455	1.04111	1.00836			13.3916	0.03034	0.03505
13.52	1.0444	1.01639			13.4563	0.03058	0.03027
13.585	1.03554	0.99601			13.521	0.03029	0.03103
13.65	0.99496	0.98549			13.5857	0.02842	0.03225
13.715	0.97509	1.00583			13.6504	0.02727	0.03004
13.78	0.99464	0.99957			13.7151	0.02515	0.03152
13.845	0.98978	0.97724			13.7798	0.0247	0.03122
13.91	0.96541	0.98636			13.8445	0.02327	0.02748
13.975	0.95562	0.99801			13.9092	0.02761	0.03073
14.04	0.95796	1.00155			13.9739	0.02529	0.02887
14.105	0.93323	0.97981			14.0386	0.02155	0.02786
14.17	0.88721	0.97021			14.1033	0.02179	0.0226
14.235	0.86554	0.97169			14.168	0.02054	0.02567
14.3	0.87043	0.98134			14.2326	0.02029	0.02523
14.365	0.86379	0.99334			14.2973	0.02068	0.02766
14.43	0.84164	0.99445			14.362	0.01989	0.02347
14.495	0.85919	0.97294			14.4267	0.01836	0.02022
14.56	0.88231	0.95971			14.4914	0.01817	0.02079
14.625	0.88797	0.93635			14.5561	0.01631	0.01875
14.69	0.87536	0.93032			14.6208	0.01608	0.0151
14.755	0.83305	0.93151			14.6855	0.01485	0.01811
14.82	0.77368	0.92383			14.7502	0.01551	0.01941
14.885	0.67589	0.88005			14.8149	0.01683	0.01599
14.95	0.53165	0.83528			14.8796	0.01679	0.01743
15.015	0.40228	0.75587			14.9443	0.01721	0.01675
15.08	0.31662	0.649			15.009	0.01399	0.01554
15.145	0.25476	0.52039			15.0737	0.01516	0.01468
15.21	0.19535	0.43181			15.1384	0.01528	0.01995
15.275	0.15542	0.34986			15.2031	0.01385	0.02115
15.34	0.12856	0.28662			15.2677	0.01204	0.01903
15.405	0.09708	0.24301			15.3324	0.01476	0.01629
15.47	0.09349	0.19636			15.3971	0.01447	0.0157
15.535	0.10313	0.16948			15.4618	0.01416	0.01753
15.6	0.09461	0.16117			15.5265	0.01442	0.01845
15.665	0.08653	0.13949			15.5912	0.01031	0.01637
15.73	0.0843	0.13838			15.6559	0.01209	0.01375
15.795	0.07309	0.13384			15.7206	0.01275	0.01965
15.86	0.07326	0.12321			15.7853	0.01206	0.01661
15.925	0.0776	0.11527			15.85	0.01264	0.01683
15.99	0.0772	0.11839			15.9147	0.01549	0.01364
16.055	0.07061	0.10977			15.9794	0.01377	0.01504
16.12	0.0636	0.10959			16.0441	0.0128	0.0159
16.185	0.0655	0.10321			16.1088	0.01502	0.01561
16.25	0.05829	0.10581			16.1735	0.01894	0.01555
16.315	0.05076	0.09811			16.2382	0.01867	0.01399
16.38	0.05081	0.10125			16.3028	0.01622	0.01137
16.445	0.05267	0.09749			16.3675	0.01969	0.02068
16.51	0.05714	0.08817			16.4322	0.02127	0.02178
16.575	0.05542	0.08937			16.4969	0.0242	0.02338
16.64	0.04584	0.09215			16.5616	0.02778	0.0257
16.705	0.04094	0.08643			16.6263	0.03246	0.03123
16.77	0.04106	0.08852			16.691	0.04224	0.0448
16.835	0.03708	0.09032			16.7557	0.05356	0.05118
16.9	0.03434	0.08398			16.8204	0.07338	0.08069
16.965	0.03655	0.08288			16.8851	0.1207	0.1325
17.03	0.03748	0.09776			16.9498	0.23017	0.23184
17.095	0.03927	0.08965			17.0145	0.37711	0.35462
17.16	0.04007	0.09197			17.0792	0.49837	0.44419
17.225	0.03713	0.09053			17.1439	0.51222	0.42437
17.29	0.03641	0.08652			17.2086	0.41248	0.3471
17.355	0.03873	0.08873			17.2733	0.2798	0.23015
17.42	0.04103	0.08439			17.3379	0.15554	0.12823
17.485	0.04236	0.07164			17.4026	0.09829	0.07559
17.55	0.04533	0.07227			17.4673	0.0733	0.05829
17.615	0.04455	0.07305			17.532	0.05213	0.05113
17.68	0.04198	0.0812			17.5967	0.04708	0.04257
17.745	0.04196	0.08575			17.6614	0.03777	0.03772
17.81	0.04391	0.09607			17.7261	0.03415	0.03252
17.875	0.04264	0.1261			17.7908	0.03313	0.03187
17.94	0.04008	0.15026			17.8555	0.03028	0.02945
18.005	0.03732	0.1993			17.9202	0.02639	0.02608
18.07	0.0399	0.30553			17.9849	0.02412	0.02728
18.135	0.04312	0.38083			18.0496	0.0244	0.02431
18.2	0.04177	0.43457			18.1143	0.02361	0.02629
18.265	0.0435	0.41113			18.179	0.02384	0.02349
18.33	0.0423	0.34515			18.2437	0.02403	0.02367
18.395	0.04218	0.27553			18.3084	0.02278	0.02575
18.46	0.04512	0.17983			18.3731	0.02156	0.01963
18.525	0.04179	0.14367			18.4377	0.02294	0.01824
18.59	0.03639	0.11585			18.5024	0.0248	0.02357
18.655	0.03399	0.08972			18.5671	0.0233	0.02645
18.72	0.03466	0.08636			18.6318	0.02324	0.02791
18.785	0.03996	0.08022			18.6965	0.02108	0.02695
18.85	0.04361	0.0798			18.7612	0.02627	0.02892
18.915	0.04099	0.08908			18.8259	0.02381	0.0283
18.98	0.04161	0.11096			18.8906	0.02573	0.02834
19.045	0.04474	0.12623			18.9553	0.02973	0.02983
19.11	0.03723	0.17718			19.02	0.0309	0.03063
19.175	0.03552	0.24311			19.0847	0.0334	0.03252
19.24	0.04098	0.35399			19.1494	0.03714	0.03354
19.305	0.04418	0.40489			19.2141	0.04224	0.04165
19.37	0.04146	0.41796			19.2788	0.05029	0.05151
19.435	0.03453	0.38036			19.3435	0.05224	0.05813
19.5	0.03459	0.31656			19.4082	0.06713	0.07395
19.565	0.03534	0.2049			19.4728	0.08629	0.11323
19.63	0.03729	0.157			19.5375	0.14074	0.18022
19.695	0.03484	0.13528			19.6022	0.23328	0.27798
19.76	0.03645	0.1191			19.6669	0.35145	0.3934
19.825	0.04565	0.10079			19.7316	0.47297	0.47315
19.89	0.04098	0.07522			19.7963	0.55817	0.49528
19.955	0.03588	0.06831			19.861	0.56556	0.46308
20.02	0.03732	0.06184			19.9257	0.50434	0.37537
20.085	0.03754	0.05891			19.9904	0.39842	0.27409
20.15	0.02966	0.05582			20.0551	0.27947	0.19068
20.215	0.03296	0.04827			20.1198	0.18377	0.13208
20.28	0.04923	0.04787			20.1845	0.12371	0.10018
20.345	0.0487	0.05208			20.2492	0.09361	0.07793
20.41	0.04155	0.05293			20.3139	0.0785	0.06661
20.475	0.04246	0.06005			20.3786	0.06918	0.05641
20.54	0.04727	0.05849			20.4433	0.06463	0.05463
20.605	0.0468	0.05674			20.5079	0.05835	0.04808
20.67	0.04233	0.06303			20.5726	0.05044	0.04797
20.735	0.04254	0.05782			20.6373	0.04802	0.04241
20.8	0.04345	0.05608			20.702	0.04686	0.04742
20.865	0.05068	0.05986			20.7667	0.04391	0.04178
20.93	0.05488	0.06133			20.8314	0.04085	0.03783
20.995	0.048	0.06501			20.8961	0.04001	0.04201
21.06	0.0447	0.05937			20.9608	0.04061	0.04174
21.125	0.04008	0.06554			21.0255	0.0401	0.04172
21.19	0.03985	0.06194			21.0902	0.04342	0.04394
21.255	0.03997	0.0665			21.1549	0.04185	0.03962
21.32	0.04256	0.08021			21.2196	0.04523	0.03968
21.385	0.04383	0.07533			21.2843	0.04436	0.04392
21.45	0.04586	0.08218			21.349	0.04806	0.04207
21.515	0.04805	0.09796			21.4137	0.04667	0.04677
21.58	0.04214	0.1072			21.4784	0.04505	0.04772
21.645	0.03967	0.1197			21.5431	0.05031	0.05035
21.71	0.04343	0.14045			21.6077	0.05257	0.05569
21.775	0.0449	0.18983			21.6724	0.05561	0.06132
21.84	0.04162	0.26143			21.7371	0.05864	0.05997
21.905	0.04653	0.35229			21.8018	0.06272	0.0587
21.97	0.05088	0.42081			21.8665	0.0675	0.06102
22.035	0.05091	0.45844			21.9312	0.07479	0.07544
22.1	0.04926	0.40566			21.9959	0.08649	0.08129
22.165	0.05009	0.34438			22.0606	0.10084	0.10432
22.23	0.04698	0.2494			22.1253	0.14226	0.14919
22.295	0.04501	0.17331			22.19	0.23318	0.22391
22.36	0.04374	0.1368			22.2547	0.35164	0.32725
22.425	0.04601	0.13664			22.3194	0.46113	0.40521
22.49	0.05911	0.10192			22.3841	0.49644	0.42657
22.555	0.05922	0.09339			22.4488	0.44553	0.37339
22.62	0.05204	0.08185			22.5135	0.33418	0.28131
22.685	0.04814	0.07208			22.5782	0.21762	0.20082
22.75	0.0459	0.07417			22.6428	0.14847	0.15122
22.815	0.04153	0.07144			22.7075	0.12741	0.12552
22.88	0.04243	0.06228			22.7722	0.1262	0.12081
22.945	0.04258	0.06745			22.8369	0.1225	0.12309
23.01	0.03867	0.06858			22.9016	0.13144	0.13737
23.075	0.04257	0.06887			22.9663	0.15422	0.17838
23.14	0.04778	0.06604			23.031	0.19696	0.23822
23.205	0.04431	0.07298			23.0957	0.26643	0.30349
23.27	0.04354	0.08556			23.1604	0.37673	0.39198
23.335	0.04944	0.09429			23.2251	0.49397	0.45882
23.4	0.04782	0.11937			23.2898	0.56403	0.47134
23.465	0.04642	0.1435			23.3545	0.5732	0.43284
23.53	0.05359	0.19353			23.4192	0.50953	0.36791
23.595	0.05454	0.26146			23.4839	0.38942	0.28243
23.66	0.04701	0.30843			23.5486	0.27305	0.20107
23.725	0.04094	0.31928			23.6133	0.18514	0.14622
23.79	0.03513	0.29566			23.6779	0.1395	0.11715
23.855	0.04378	0.23509			23.7426	0.12028	0.10425
23.92	0.04778	0.17848			23.8073	0.11411	0.09495
23.985	0.04439	0.1381			23.872	0.10537	0.0887
24.05	0.04362	0.1216			23.9367	0.1046	0.09431
24.115	0.03411	0.10615			24.0014	0.10754	0.10226
24.18	0.03704	0.08609			24.0661	0.10998	0.11306
24.245	0.04528	0.072			24.1308	0.11677	0.14285
24.31	0.04509	0.06303			24.1955	0.14455	0.19006
24.375	0.03966	0.05453			24.2602	0.1926	0.25343
24.44	0.03602	0.05739			24.3249	0.25762	0.32484
24.505	0.03636	0.06546			24.3896	0.34817	0.369
24.57	0.03461	0.05125			24.4543	0.43504	0.38665
24.635	0.03393	0.04838			24.519	0.47617	0.35702
24.7	0.03796	0.04755			24.5837	0.46584	0.28609
24.765	0.04689	0.05737			24.6484	0.39347	0.22908
24.83	0.04893	0.05894			24.713	0.30586	0.16359
24.895	0.04749	0.06532			24.7777	0.21346	0.1186
24.96	0.04556	0.07115			24.8424	0.15548	0.09808
25.025	0.0374	0.06679			24.9071	0.12123	0.09156
25.09	0.03418	0.08546			24.9718	0.10457	0.08287
25.155	0.04032	0.09432			25.0365	0.09968	0.08247
25.22	0.04656	0.12979			25.1012	0.09382	0.08392
25.285	0.04616	0.18045			25.1659	0.09098	0.08379
25.35	0.04557	0.24878			25.2306	0.10254	0.09196
25.415	0.04173	0.33353			25.2953	0.1127	0.10709
25.48	0.04137	0.4273			25.36	0.13478	0.11919
25.545	0.05217	0.44619			25.4247	0.17327	0.15286
25.61	0.05495	0.38856			25.4894	0.25131	0.18916
25.675	0.04481	0.31362			25.5541	0.36306	0.26966
25.74	0.04388	0.22659			25.6188	0.47691	0.37915
25.805	0.04178	0.16906			25.6835	0.56691	0.44717
25.87	0.04241	0.13403			25.7481	0.6118	0.50273
25.935	0.04447	0.10712			25.8128	0.57349	0.51394
26	0.04046	0.09123			25.8775	0.50473	0.46859
26.065	0.03841	0.08069			25.9422	0.41711	0.41799
26.13	0.03105	0.06492			26.0069	0.36094	0.37629
26.195	0.03285	0.06309			26.0716	0.36515	0.37361
26.26	0.03803	0.04883			26.1363	0.41053	0.38892
26.325	0.03691	0.05022			26.201	0.45818	0.39431
26.39	0.03486	0.05749			26.2657	0.45705	0.35201
26.455	0.04048	0.05603			26.3304	0.37882	0.27361
26.52	0.03814	0.05495			26.3951	0.28882	0.20793
26.585	0.03128	0.05462			26.4598	0.22586	0.17065
26.65	0.02996	0.06057			26.5245	0.19105	0.16119
26.715	0.03314	0.05765			26.5892	0.19459	0.15539
26.78	0.03637	0.04678			26.6539	0.22638	0.18074
26.845	0.02793	0.04724			26.7186	0.30019	0.23271
26.91	0.02726	0.04778			26.7833	0.39727	0.30679
26.975	0.03374	0.05214			26.8479	0.50009	0.38179
27.04	0.03544	0.05359			26.9126	0.53811	0.41179
27.105	0.0307	0.05532			26.9773	0.51269	0.40615
27.17	0.02929	0.05682			27.042	0.41451	0.37261
27.235	0.03291	0.05709			27.1067	0.3082	0.2917
27.3	0.03186	0.07017			27.1714	0.21048	0.20508
27.365	0.03479	0.07551			27.2361	0.14762	0.14464
27.43	0.03618	0.08228			27.3008	0.11127	0.10203
27.495	0.03144	0.10584			27.3655	0.09582	0.08496
27.56	0.03033	0.15105			27.4302	0.08151	0.06587
27.625	0.03251	0.21623			27.4949	0.0707	0.06962
27.69	0.0359	0.34128			27.5596	0.0673	0.06079
27.755	0.03682	0.43298			27.6243	0.06078	0.05069
27.82	0.03612	0.46574			27.689	0.05257	0.04675
27.885	0.03627	0.42958			27.7537	0.05654	0.0487
27.95	0.04208	0.37676			27.8184	0.0526	0.04318
28.015	0.04497	0.28348			27.883	0.05175	0.04233
28.08	0.0366	0.19218			27.9477	0.04916	0.03971
28.145	0.03662	0.12335			28.0124	0.04675	0.03916
28.21	0.0327	0.09514			28.0771	0.04556	0.03574
28.275	0.02953	0.08244			28.1418	0.04739	0.03582
28.34	0.03639	0.0648			28.2065	0.04416	0.03573
28.405	0.02989	0.05572			28.2712	0.04001	0.03492
28.47	0.0234	0.05204			28.3359	0.03892	0.03287
28.535	0.02644	0.04986			28.4006	0.038	0.03049
28.6	0.03232	0.04655			28.4653	0.03467	0.03224
28.665	0.03818	0.04045			28.53	0.03759	0.03367
28.73	0.03333	0.04003			28.5947	0.03724	0.03609
28.795	0.02292	0.04393			28.6594	0.03459	0.034
28.86	0.02597	0.0406			28.7241	0.03119	0.03641
28.925	0.03596	0.03363			28.7888	0.03121	0.02801
28.99	0.03834	0.03195			28.8535	0.03237	0.03496
29.055	0.03563	0.03616			28.9181	0.0307	0.02973
29.12	0.03187	0.02773			28.9828	0.02857	0.02898
29.185	0.02884	0.03427			29.0475	0.02983	0.03038
29.25	0.03053	0.03311			29.1122	0.02989	0.02702
29.315	0.03405	0.02674			29.1769	0.03156	0.02985
29.38	0.0347	0.02076			29.2416	0.02867	0.02447
29.445	0.0317	0.02759			29.3063	0.03129	0.02687
29.51	0.0313	0.0276			29.371	0.03213	0.02734
29.575	0.02348	0.02928			29.4357	0.033	0.02908
29.64	0.02103	0.02574			29.5004	0.03125	0.03278
29.705	0.028	0.02232			29.5651	0.03246	0.03079
29.77	0.03392	0.02229			29.6298	0.03019	0.02793
29.835	0.03437	0.02728			29.6945	0.03066	0.03384
29.9	0.03285	0.02306			29.7592	0.03578	0.03555
29.965	0.03259	0.02334			29.8239	0.04088	0.03597
30.03	0.03085	0.01954			29.8886	0.04373	0.03547
30.095	0.02797	0.02166			29.9533	0.04825	0.03287
30.16	0.02425	0.0219			30.0179	0.04523	0.0351
30.225	0.02618	0.02883			30.0826	0.04194	0.0331
30.29	0.02941	0.01913			30.1473	0.0404	0.03487
30.355	0.03349	0.0244			30.212	0.04059	0.04059
30.42	0.03174	0.02476			30.2767	0.04293	0.04101
30.485	0.02533	0.01918			30.3414	0.04949	0.04617
30.55	0.02163	0.02156			30.4061	0.05474	0.06104
30.615	0.02438	0.01785			30.4708	0.06816	0.07034
30.68	0.02497	0.01524			30.5355	0.10087	0.09144
30.745	0.02669	0.01299			30.6002	0.14989	0.13067
30.81	0.02863	0.01699			30.6649	0.22503	0.19466
30.875	0.02285	0.01059			30.7296	0.32182	0.25635
30.94	0.02115	0.01442			30.7943	0.4071	0.33055
31.005	0.02988	0.01545			30.859	0.44952	0.38476
31.07	0.03309	0.02076			30.9237	0.44698	0.40436
31.135	0.034	0.0207			30.9884	0.39468	0.37779
31.2	0.0303	0.01763			31.053	0.33469	0.33821
31.265	0.02684	0.01576			31.1177	0.24483	0.27605
31.33	0.02694	0.01481			31.1824	0.18178	0.20657
31.395	0.02002	0.01703			31.2471	0.1228	0.15374
31.46	0.02193	0.02006			31.3118	0.08777	0.10817
31.525	0.02341	0.01738			31.3765	0.07019	0.07718
31.59	0.01933	0.02139			31.4412	0.05932	0.06091
31.655	0.01797	0.01849			31.5059	0.04796	0.0518
31.72	0.02017	0.018			31.5706	0.04004	0.04412
31.785	0.01507	0.01602			31.6353	0.03994	0.04259
31.85	0.01725	0.01364			31.7	0.03978	0.03655
31.915	0.02157	0.01561			31.7647	0.03579	0.03485
31.98	0.01168	0.01723			31.8294	0.03307	0.03237
32.045	0.01187	0.01572			31.8941	0.03349	0.03272
32.11	0.0189	0.01398			31.9588	0.03106	0.0322
32.175	0.02311	0.01555			32.0235	0.02879	0.0259
32.24	0.02392	0.01512			32.0881	0.02225	0.02543
32.305	0.02376	0.01178			32.1528	0.02498	0.0271
32.37	0.02517	0.0137			32.2175	0.02404	0.02816
32.435	0.026	0.01559			32.2822	0.02322	0.02148
					32.3469	0.02252	0.02302
					32.4116	0.02075	0.02339
					32.4763	0.0202	0.02295
					32.541	0.02	0.02564
					32.6057	0.01848	0.02748
					32.6704	0.01799	0.0216
					32.7351	0.01467	0.01842
					32.7998	0.01764	0.02002
					32.8645	0.01591	0.02306
					32.9292	0.01662	0.02013
					32.9939	0.01551	0.01859
					33.0586	0.01346	0.01724
					33.1232	0.01567	0.02052

## Sheet: figure1d
Short name	T22	T37	C.S.	C.S.	MEF-C.S.	CaaX-C.S.	CaaX	D2R	TREK1-C.S.
full name	1591-GFP & GPI 2xmCherry	1591-GFP & GPI 2xmCherry	1591-mC	mP1-mC	mP1-tdTomato	mOrange2-KRAS & GPI-EGFP	EGFP-KRAS & GPI 2xmCherry	-EGFP & GPI 2xmCherry	mC vs GPI-EGFP
Sorting value
space separates different cells	0.00153	0.03621	0.05911	-0.02275	-0.0754	0.82806	0.85382	1.19817	0.38223
	0.01661	0.01129	0.04578	-0.000101652	-0.00744	0.88456	0.8622	1.40025	0.70697
	0.02274	0.03547	0.0624	0.07103	0.0645	0.85728	0.78193	1.2691	0.7877
	0.01158	0.11343	-0.08055	-0.05875		0.83825	0.92987	1.00144	0.51428
	0.00612	0.33427	0.03251	0.04916		0.83095	0.72436	1.04103	0.284
	-0.01172	0.02551	0.05825	0.05918	0.00981	0.93894	0.58958	1.09665
	0.01489	0.01108			0.19148	1.0325	0.82778	1.17388	1.17159
	0.00488	0.03675	0.02113	-0.00891	0.14448	0.88101	0.79729	1.45443	1.48665
	0.07874	0.03141	-0.06673		0.01486	0.8397		1.09983	1.42679
		-0.01283	-0.06758	-0.00142	-0.02102	0.85243		1.25982	0.98784
		0.01581		0.1154	-0.00994	0.79327	0.89798	1.04338	1.14468
	0.18846		0.11706	0.14805	0.10003	0.82939	0.67747	1.43097
	0.0119		0.10183	0.10567			0.71666	1.08492	3.54957
	0.01171	0.04924	0.07822	0.21018			0.89955	0.80724	1.73353
	-0.03396	-0.00879	0.12656	0.1143	0.17659	0.8714	0.96293	0.74626
	-0.00811	-0.00391	0.10941		0.14313	0.88275	0.89448		1.96276
	0.04797	0.03042	0.12343	-0.181	0.05476	0.83474	0.94101		1.63397
	0.02449	0.03575	0.12487	0.20638	0.01914	0.8643		1.02788
		-0.01048	0.08008	-0.01344	0.05112	0.8654		1.18624	0.99276
		0.00364				0.86019	0.66983	0.76088	0.64115
	0.00618	0.03425	0.06196	0.03296		0.78123	0.874	0.73075	0.59115
	0.00831	0.01905	0.14601	0.029	-0.04004	0.86445		0.92996	1.21748
	0.02274	-0.00375	0.07164	0.13359	0.03523	0.81344		1.01892	1.01108
	0.00605	0.00759	0.03532	-0.03032		0.77158	0.96868	1.39809	2.0275
	-0.00815	0.00536	0.10782	-0.02208		0.81421	1.23569	1.45749	0.74355
	0.00938	0.00332	0.08188	-0.11157	-0.04257	0.80205	1.04894	1.11331
	-0.02092	0.01179	0.13676	0.000108452	-0.05123	0.76357	1.13083	1.4266	1.72015
	-0.00331	-0.000466743		0.00723	0.03639	0.84707	0.86843	1.22023	1.75775
	0.00179	-0.01867		0.12766	0.06329	0.79785	0.84559	1.1808	1.59007
	-0.00659	0.0087		-0.1021	0.05904			0.99366	1.31948
	4.3453e-05	-0.00546			0.09923			0.97243	1.11257
	0.01569	0.02278		0.13471	-0.00723	0.97819	0.97152	0.83523
		0.00961		0.06438		0.87548	0.86775	1.06413	2.63745
		0.0325		0.11546		0.93092	0.74852	0.99669	2.1207
	-0.00555	0.00322		0.14497		0.90442	0.72138	0.85883	3.77903
	0.04774			0.05491		0.95865	0.96212	1.0951
	0.03582	0.00202		-0.03125		0.92426	1.01549	1.32319	0.75654
	0.0117	0.05276		-0.0076		0.84005	0.98265		1.67179
	0.01373	-0.00773				0.8469	1.37333		1.35206
	-0.0164	0.01918		0.17481		0.82164	0.86157	1.71864	0.67367
	0.00951	0.05438		0.05109		0.77538		1.38902	1.28203
	0.02226	-0.00982		-0.08397		0.80396		1.42078	1.50494
	0.08069	0.032		0.05153		0.78131	0.85065	1.19984	2.31641
	-0.0046	0.16366		0.17695		0.8483	1.07036	1.24017	2.40264
	0.03715	-0.02445		0.12922		0.80947	0.71871	0.96102	2.19965
	0.01506	0.09497		0.02682		0.86077	0.91852	0.97005	1.95753
	-0.00369	0.08279		0.1944		0.84981	0.73516	1.14679	3.51996
		-0.00497		0.08993		0.8023	0.70427	1.06622	4.92037
						0.92534	0.82138	1.83911	2.99422
	0.17043			0.0395		0.78802	0.64183	1.26211	2.23628
	0.01475	0.0295		-0.01458		0.87136	0.69519	1.70492	1.99901
	0.01354	-0.02746		0.16803		0.90166	0.66489	1.68046	2.40557
	0.04484	0.0298		0.0673		0.70079	0.91913	1.9817	1.55641
	0.02136	-0.01637		0.22932		0.76099	0.89329	1.63803
	-0.01706	0.04409					0.98553	2.07422	1.91032
	0.03275	0.06464					0.97311	1.89067	1.67318
	-0.01176	0.00649				0.82573	0.88761	1.27778	0.92099
	0.20207	-0.02761				0.86894	1.19213	1.49957	1.86474
	-0.02244	0.00972				0.84429	1.22044	1.37986	1.76178
		0.00683				0.82222	1.06545
		0.05887				0.91444	1.1024		0.83978
	0.01198	0.000210659				0.81673		1.08282	1.11655
	-0.0013	0.01221				0.93086		1.18266	0.75917
	-0.00184	0.0119				0.80226	0.96222	1.24721	0.79692
	0.02268	0.00621				0.86316	1.26017	1.61615	0.84405
	-0.00389	0.06517				0.81595	1.26493	1.48689	0.92562
	0.00673	0.02977					1.19996	0.85942	0.81927
	0.00257						0.87795	0.83813	0.76504
		0.01109				0.84572	0.84762	1.07248	0.64266
		0.01056				0.8181	0.96098	1.407	0.96443
	0.00237	-0.00413				0.83314	0.92346	1.56836	0.62007
	-0.00599	0.000977783				0.81345	0.90554	1.37243	0.46088
	0.00535	0.01087				0.81251		0.60624	0.73942
	0.00547	8.66376e-05				0.86177		1.39491	1.04145
	-0.01082	0.03501				0.85008	0.99538	1.32101	1.55062
	0.0184					0.85382	0.75978	0.82126	0.96521
	0.00393	0.01811				0.8564	0.92032		0.77712
		0.02717				0.83862	0.72013
		0.02404				0.84961	0.81365	1.10151	1.05873
	0.00221	0.02988				0.86031	1.12772	1.00527	0.96707
	0.00829	0.02497				0.82789	0.68749	1.22444	0.68023
	0.01233					0.89587	0.76764	1.36008
	0.00933	-0.00786				0.84627	0.82469	1.20198	1.52894
	0.01357	-0.01145				0.87683	0.88524	1.16361	1.02168
	0.02027	0.0083				0.89037	1.32592	0.82421	0.44899
		0.0195				0.8492	0.73844	0.93713	1.51306
		0.01031				0.85423		1.15813	0.64821
	0.00882	0.0261				0.87932		1.39774	1.39718
	0.00973	0.00578				0.82334	0.81542	1.03433
	-0.00106	0.00582				0.70101	0.71755	0.8051
	0.02901	0.0114				0.75164	0.77155	0.70298
	0.01892	0.00316				0.87406	0.93395	1.07754
	0.00991	-0.00567				0.75227	0.92623
	-0.00574	0.00998				0.84328	0.74406
	-0.000493438	0.000269447				0.73874	0.78434	1.35687
	0.00547	-0.02007				0.89237	0.91308	1.36655
	-0.00906	0.00539					0.83037	1.37201
	0.00556	0.00293					0.74661	1.23701
	0.01373	0.01392				0.82778	0.8259	1.36907
	-0.00329	0.01104				0.81431	0.81995	1.7753
		0.01858				0.94733	0.85252	2.08511
		-0.00613				0.91655	0.88232	2.27793
	0.00316					0.93572	0.81021	1.50009
	0.01648	0.04561				0.87835		1.37607
	0.00446	0.04432				0.73602		1.22405
	0.03758	-0.02542				0.82733		1.20613
	0.03318	0.01422				0.87209
	0.02022	-0.01978
	0.01013	-0.00641						1.15146
	0.02355	0.02177				0.91616		0.94832
	0.02309	-0.03244				0.90806		1.30907
	0.02788	0.04556				0.98212		1.0198
	0.0317	-0.03984				0.83219		1.11656
	0.02659	-0.03387				0.77708		1.14475
	0.000538101	0.0474						1.54227
	0.00815	-0.01049
		0.01006				0.86026
		-0.00567				0.73506		1.04895
	0.01972	0.01627				0.71661		1.35897
	0.03221	0.01616				0.71923		1.00349
	0.00899	0.06184				0.78684		0.74977
	-0.000677502	0.02117				0.81993		1.13398
	0.00714					0.85825		0.92861
	0.01117					0.80843		0.73702
	0.00418							0.83055
	-0.00106							0.76735
	0.000710568					0.8198		0.72235
	0.05985					0.80256		0.68928
	0.000449064					0.83839		0.62258
	0.03261					0.86206		0.8924
	-0.00327					0.77613		1.08619
	0.00235					0.73181		0.5598
	0.00667					0.93327		0.99959
	-0.000627875					0.88902
	0.00259					0.89367
	0.000771421					0.7716		0.99635
	0.00586					0.79415		0.98082
	0.0302					0.77814		0.88475
						0.75124		0.87539
								0.91073
	0.00652							1.39372
	0.00726							1.94751
	0.03867							1.0368
	0.00583							1.18352
	0.03704							0.87644
	0.03636							0.93245
	-0.000587368							0.87114
	0.01289							1.06949
	-0.00335							0.85754
	0.02107							1.03564
	0.21526							0.65364
								0.8122
								1.13899
								1.22995
								1.10088
								0.91697
								1.02801
								1.07511
								0.95817
								1.24532
								1.50914
								0.59514
								0.77962
								0.78652
								0.84045
								0.91098
								0.9991
								1.28266
								1.34752
								1.4635
								1.24585
								1.31722
								0.8052
								0.87474
								1.19662
								1.00198
								0.9383
								0.82699
								0.64127
								1.46443
								1.41998
								1.80798
								2.11371
								2.01585
								2.10129
								1.89943
								1.73118
								1.40302
								1.31108
								1.44507
								1.67678
								2.04716
								0.96837
								1.1335
								1.50937
								2.01736
								1.3516
								1.49309
								1.14425
								1.24083
								1.27608
								0.83786
								1.09791
								1.06702
								0.63586
								0.8011
								0.75712
								0.88722
								0.76088
								0.79014
								1.12127
								0.75735
								1.32419
								0.92825
								0.98622
								1.00595
								0.75349
								0.73589
								1.07953
								0.93402
								1.15548
								1.57822
								2.01793
								1.94146
								1.7662
								1.26644
								1.15927
								0.86375
								1.04079
								1.26881
								1.43528
								1.38603
								1.2346
								1.27147
								1.24089
								1.04887
								1.05962
								1.18055

## Sheet: figure1e
name	hPiezo1	mPiezo1	CaaX	D2R	TREK1
radius/nm	31.9263		35.4689	11.1972
	31.055	70.4653	42.521	15.6311	18.8309
	33.612	36.4168	42.5207	10.3061	11.6484
	32.9389	34.9523	29.8561	15.1588	16.018
	34.4727		35.5487	14.8809	17.0578
	25.8163		33.5082	16.3985
	30.26	45.928	24.0051	15.3309	17.3515
	23.6805	27.1174	21.9809	11.566	38.48
	30.1511	56.5229		17.3032	21.1821
		46.6937		14.6892	19.9662
		61.388	36.8182	15.4263
	33.6255	50.6048	37.6907	18.5165
	26.6888	48.3118	43.7425	14.6114	36.7621
	27.5253		42.7053	14.8199	29.6406
	23.4632		40.5493	13.1278	11.0551
	23.4776	55.9597	37.3906
	28.3331	65.4688	29.2958		31.2092
	27.5712	50.8613		19.2465
		40.2144		15.4818	46.5363
		54.0892	31.5187	17.2272	20.3175
	32.0916		24.7182	22.8308	14.5333
	40.4201			19.5707	28.6517
	36.0414	34.6597		15.321	10.7721
	44.5366	27.7343	31.6534	16.5706
	35.4729		22.3133	13.1144
	40.185		26.8412	13.1121
	36.4045	57.9513	17.1749	11.218	7.57837
	38.6819	89.7939	20.9347	12.8656	14.8462
	44.7891	51.1484	22.6434	13.8065	12.7759
	35.4454	55.6341		22.1773	11.8546
	35.3049	60.5967		19.7543	14.6508
	29.5995	78.3576	38.1825	22.847
		58.6814	34.4167	24.4645	22.7036
			29.4778	17.3548	27.7002
	37.6701		24.7189	20.9557
	38.3804	37.1314	22.6579	13.6687
	40.0701	37.9068	22.1118	16.3468
	40.8567	40.5401	40.6865		20.2647
	29.5905	27.2124	21.7377		18.9828
	40.1136	33.6094	25.3122	11.2335	10.7978
	40.4366	58.3249		13.2179	23.2329
	29.9519			8.88633	19.4849
	32.0489	19.2839	44.4053	8.67055	24.6514
	29.1945		43.3592	9.53159	20.4113
	22.9497	24.6796	27.7252	8.34914	18.3309
	30.0346	31.8831	37.964	7.80146	23.6363
	30.6862	31.5466	47.5024	8.92459	16.4756
		38.1678	60.7125	8.44038	11.2543
		41.296	55.6166	9.35908	11.1909
	36.4847	29.2024	57.5052	10.1667	31.1704
	36.1716		81.9243	8.1083	25.7277
	37.8218	34.4001	65.3007	8.7531	24.0352
	32.1845	36.5622	72.867	6.93713
	49.2044	34.3987	65.9429	8.53802
	38.649		60.0819	9.43961
	39.5981	29.1008	48.2975	10.2191
	42.2786	31.2696	60.8004	8.44792	16.6796
	40.4423	36.1727	51.0937	7.79345	55.3457
	42.3749	35.979	45.386	7.51498
		38.1223	24.2683
		24.2211	28.4291		17.0082
	42.3684	35.2183		21.4487	15.6848
	24.7191	34.7411		30.8476	31.869
	24.1147	30.6057	29.852	24.1694	26.8646
	34.5103	30.9687	31.9928	18.9286	41.0673
	24.2157		32.9974	22.1871	52.0588
	22.001	29.7865	33.0435	40.3301	30.9161
	37.8687	27.6485	39.5973	28.611	33.7865
		29.5249	48.2969	26.1823
		30.6461	42.6189	31.5975	50.8016
	45.8309	30.3973	33.2309	36.6621	77.243
	47.395	27.9567	49.3165	31.3595	57.3221
	23.7738	38.2522		22.045	53.3296
	30.647			19.269	57.1398
	22.6893	28.3729	34.977	14.6808	63.9756
	35.5933	24.2896	31.0091	18.3721	35.0296
	41.4638	29.348	36.0826		38.7527
		26.4837	33.0194
		27.4658	32.1182	19.1689	47.8914
	36.9136	21.3104	37.173	19.5972	43.3553
	39.7565	30.2136	38.9308	24.1073	40.1877
	29.8954	27.7747	48.2619	34.626
	27.6869	23.7898	45.6059	31.8944	39.7513
	31.5078		49.9327	34.9537	32.2662
	38.7669	32.7531	35.2598	29.9924	20.9651
		30.8386	30.3836	21.8505
		37.2762		21.4186	25.447
	36.6298	51.6443		24.9861	45.7191
	50.6403	38.0287	59.5246	31.5334
	34.2623		91.8733	79.543
	42.8622		51.4749	46.7284
	35.7996		43.6863	30.6198
	32.8364		46.6856
	28.1747		40.2362
	30.0776		36.6686	18.7882
	25.6287		43.8758	13.9428
	33.3104		38.8595	17.4312
	35.1082		57.1583	24.6358
	35.5503		41.9851	31.427
	24.3236		58.0628	19.1333
			32.0892	15.4092
			38.8198	15.8655
	32.1983		41.9896	19.1866
	38.0403			26.0724
	41.0238			18.2213
	29.489		46.438	35.2016
	23.4986		44.9712
	29.2251		43.6286
	27.4438		46.7553	27.4348
	29.4262		38.1904	22.357
	26.7036		29.5917	25.1158
	33.3254		35.0266	22.3341
	29.3708		24.5865	16.514
	29.2934		57.6972	26.8503
	33.5872		46.443	44.6084
	38.2525		37.7918
			44.907
				24.4014
	44.8624			31.0245
	58.5578		41.5634	33.4881
	34.3312		35.3981	37.117
	35.1284		33.5203	24.6449
	39.8315		35.5152	28.8645
	35.7445		31.5683	25.788
	35.3668		34.0397	32.4868
	39.0797		28.7062	48.6956
	30.2902		33.6704	43.6313
	29.9132		38.1126	41.7251
	38.2718		29.9297	103.983
	30.8795		37.8156	69.2288
	32.742		31.1446	28.8112
	34.1244		34.8637	58.4101
	50.778		32.499	44.9953
	51.4374		38.5248
	58.2408
	42.3172			13.427
	41.4123		38.7644	11.3758
	47.9421		33.7834	14.193
			36.9427	15.6098
			37.3606	26.0596
	34.7331		34.5968	11.4511
	23.7941		34.544	17.4651
	38.5619		32.4962	23.8304
	33.331		32.7487	36.4993
	54.1107		39.4817	18.6574
	52.0733		36.7475	19.7996
	38.5549		36.4091	20.2759
	32.7136		45.0564	19.8504
	27.5078		39.652	11.6051
	27.9616		44.753	15.6686
	24.3951		31.1487	14.8661
			30.7022
			29.0467
			30.4112	21.205
	28.8068		37.16	30.8118
	40.391		34.6269	34.0948
	31.9815		35.9538	22.6982
	35.1626		34.104	24.2534
	42.6894		41.9896	14.9785
	40.1739			32.4589
				32.4268
	32.3109		28.6911	31.3748
	23.9073		32.9277	66.7978
	25.5429		32.2069	30.2382
			24.0063	20.6048
	23.8426		30.893	15.4024
	23.1423		27.3451	17.7493
	20.6429		31.8742
	21.4132		27.7069
	20.6897		33.001	27.5644
	23.193		28.5988	18.9737
	23.8982			33.8344
	22.9035			28.1506
			42.2193	24.7065
	39.3342		41.2545	23.515
	33.2268		33.9973	30.8215
	21.6388		37.4312	30.0098
	37.2756		33.202	42.2865
	29.2542		40.4537	29.2009
	27.3492		36.7212	22.8963
	30.4382		36.7343	24.6559
			41.6474	24.7906
			34.2232	20.7586
			32.6084	22.4979
	29.1168		34.6553
	29.7655		37.1384
	35.044		36.2811	13.9063
	29.0321		27.7551	16.4864
	25.1835		34.9874	22.1732
	31.0066		40.9671	14.5311
	30.1635		35.3245	20.2458
	34.1893		34.7241	27.0397
	36.4403		39.9183	13.952
	31.6553		42.2127	14.765
	28.9243		30.6161	13.5711
			29.9328	12.1474
			35.2126	11.6102
	23.8826		27.1202	13.5661
	32.9508		37.2684
	33.3718		30.7175
	34.3916		32.4966	21.4795
	29.5219			18.0895
	23.9743			13.2427
	36.1917		26.8071	13.7777
	27.7013		26.4759	15.2165
	32.3382		31.0723	17.5216
	30.0509		27.7737	23.8613
	26.7053		27.2558	23.4514
	40.3029		24.6729	24.6118
	42.9592		25.9372	20.3611
	35.3654		25.1191
	45.9331		28.9168
	39.8229			11.7957
	46.7145			13.6358
	38.0455		28.1103	16.9384
	41.0144		32.2568	26.9025
	48.1491		26.1956	23.1989
	46.8546		28.8229	28.2345
	36.8279		30.0213	30.8995
				26.136
	29.1468			31.1787
	33.6678		29.3278	24.2755
	35.1241		28.5678	21.7996
	28.7511		27.4557	17.1638
	34.8958		32.6021	16.0041
	37.3598		38.4425	18.7035
	35.0311		26.3261	15.8524
	41.9506		30.8332	25.7219
	35.9206		25.8345	43.8572
	43.9398			20.4265
	38.9584
	26.3769		35.7615
			30.5362	20.9041
			38.2559	24.3614
	33.1751		34.7108	14.2642
	30.229		27.4531	17.0495
	38.6531		28.8353	20.8812
	36.0428		40.4236	15.6454
	39.7096		44.0679	17.7001
	37.4476		31.3703	22.5813
	35.5561		37.2507	18.8159
	40.8205		30.1937	25.3192
	47.0906		25.0701	20.8333
	41.6816		45.5534	17.5847
	45.6689			20.8069
	50.7994			20.0013
	44.3196			17.3187
	52.5609			31.4041
	47.3008			25.9643
	36.1155			19.8307
	38.4069
	47.734
	61.136
	47.5294
	49.9467
	49.416
	42.7681
	35.4658
	29.0762
	33.5032
	38.7084
	31.3588
	44.3042
	39.7233
	30.7015
	33.9683
	36.8927
	41.456
	36.0333
	33.4378
	37.4417
	37.0953
	42.6698
	40.9522
	44.0329
	41.9496
	46.7876
	45.3169
	44.1841
	31.6486
	32.1312
	35.5629
	27.0234
	38.2278
	32.0992
	46.846
	48.0886
	48.7019
	54.868
	50.8667
	45.1391
	44.0922
	42.9177
	46.5692
	39.6886
	39.5314
	41.0911
	47.0235
	38.1536
	44.0868
	36.2462
	32.8475

## Sheet: figure2e
	Filopodia	Cell	Bleb	Filopodia
piezo1_sorting
		-0.00153	0.08067
	0.00153	0.00347	0.06152	0.85382
	0.01661	-0.000116087	0.02678	0.8622
	0.02274	0.00365	0.86268	0.78193
	0.01158	0.00699	0.69038	0.92987
	0.00612	0.006	0.257	0.72436
	-0.01172	0.01658	0.5578	0.58958
	0.01489	0.01103	0.47223	0.82778
	0.00488	0.000706789	0.50515	0.79729
	0.07874	0.00572
		-0.00893
		0.00323		0.89798
	0.18846	0.000219456		0.67747
	0.0119	0.0481		0.71666
	0.01171	-0.00417	0.51902	0.89955
	-0.03396	0.02266	0.41803	0.96293
	-0.00811	0.13635	0.2439	0.89448
	0.04797	0.03692	0.00226	0.94101
	0.02449	0.04364	0.1004
		0.04419	0.18522
		-0.00368	0.1146	0.66983
	0.00618	0.01336	0.08633	0.874
	0.00831		0.61678
	0.02274		0.6211
	0.00605		0.58192	0.96868
	-0.00815		0.50081	1.23569
	0.00938		0.51018	1.04894
	-0.02092			1.13083
	-0.00331		0.66685	0.86843
	0.00179			0.84559
	-0.00659		0.59631
	4.3453e-05
	0.01569			0.97152
				0.86775
		0		0.74852
	-0.00555	0.12		0.72138
	0.04774	0.1		0.96212
	0.03582	-0.0284	0.24594	1.01549
	0.0117	-0.01426	0.48309	0.98265
	0.01373	-0.01	0.55	1.37333
	-0.0164		0.36158	0.86157
	0.00951	-0.00473	0.78561
	0.02226	0	0
	0.08069	0.05274	0.55	0.85065
	-0.0046		0.50051	1.07036
	0.03715		0.2	0.71871
	0.01506		0.579	0.91852
	-0.00369		0.42399	0.73516
			0.45	0.70427
			0	0.82138
	0.17043		0.68412	0.64183
	0.01475			0.69519
	0.01354			0.66489
	0.04484			0.91913
	0.02136			0.89329
	-0.01706			0.98553
	0.03275			0.97311
	-0.01176			0.88761
	0.20207			1.19213
	-0.02244			1.22044
				1.06545
				1.1024
	0.01198
	-0.0013
	-0.00184			0.96222
	0.02268			1.26017
	-0.00389			1.26493
	0.00673			1.19996
	0.00257			0.87795
				0.84762
				0.96098
	0.00237			0.92346
	-0.00599			0.90554
	0.00535
	0.00547
	-0.01082			0.99538
	0.0184			0.75978
	0.00393			0.92032
				0.72013
				0.81365
	0.00221			1.12772
	0.00829			0.68749
	0.01233			0.76764
	0.00933			0.82469
	0.01357			0.88524
	0.02027			1.32592
				0.73844
	0.00882
	0.00973			0.81542
	-0.00106			0.71755
	0.02901			0.77155
	0.01892			0.93395
	0.00991			0.92623
	-0.00574			0.74406
	-0.000493438			0.78434
	0.00547			0.91308
	-0.00906			0.83037
	0.00556			0.74661
	0.01373			0.8259
	-0.00329			0.81995
				0.85252
				0.88232
	0.00316			0.81021
	0.01648
	0.00446			0.82806
	0.03758			0.88456
	0.03318			0.85728
	0.02022			0.83825
	0.01013			0.83095
	0.02355			0.93894
	0.02309			1.0325
	0.02788			0.88101
	0.0317			0.8397
	0.02659			0.85243
	0.000538101			0.79327
	0.00815			0.82939
	0.01972			0.8714
	0.03221			0.88275
	0.00899			0.83474
	-0.000677502			0.8643
	0.00714			0.8654
	0.01117			0.86019
	0.00418			0.78123
	-0.00106			0.86445
	0.000710568			0.81344
	0.05985			0.77158
	0.000449064			0.81421
	0.03261			0.80205
	-0.00327			0.76357
	0.00235			0.84707
	0.00667			0.79785
	-0.000627875
	0.00259
	0.000771421			0.97819
	0.00586			0.87548
	0.0302			0.93092
				0.90442
				0.95865
	0.00652			0.92426
	0.00726			0.84005
	0.03867			0.8469
	0.00583			0.82164
	0.03704			0.77538
	0.03636			0.80396
	-0.000587368			0.78131
	0.01289			0.8483
	-0.00335			0.80947
	0.02107			0.86077
	0.21526			0.84981
				0.8023
				0.92534
				0.78802
				0.87136
				0.90166
				0.70079
	0.03621			0.76099
	0.01129
	0.03547
	0.11343			0.82573
	0.33427			0.86894
	0.02551			0.84429
	0.01108			0.82222
	0.03675			0.91444
	0.03141			0.81673
	-0.01283			0.93086
	0.01581			0.80226
				0.86316
				0.81595
	0.04924
	-0.00879
	-0.00391			0.84572
	0.03042			0.8181
	0.03575			0.83314
	-0.01048			0.81345
	0.00364			0.81251
	0.03425			0.86177
	0.01905			0.85008
	-0.00375			0.85382
	0.00759			0.8564
	0.00536			0.83862
	0.00332			0.84961
	0.01179			0.86031
	-0.000466743			0.82789
	-0.01867			0.89587
	0.0087			0.84627
	-0.00546			0.87683
	0.02278			0.89037
	0.00961			0.8492
	0.0325			0.85423
	0.00322			0.87932
				0.82334
	0.00202			0.70101
	0.05276			0.75164
	-0.00773			0.87406
	0.01918			0.75227
	0.05438			0.84328
	-0.00982			0.73874
	0.032			0.89237
	0.16366
	-0.02445
	0.09497			0.82778
	0.08279			0.81431
	-0.00497			0.94733
				0.91655
				0.93572
	0.0295			0.87835
	-0.02746			0.73602
	0.0298			0.82733
	-0.01637			0.87209
	0.04409
	0.06464
	0.00649			0.91616
	-0.02761			0.90806
	0.00972			0.98212
	0.00683			0.83219
	0.05887			0.77708
	0.000210659
	0.01221
	0.0119			0.86026
	0.00621			0.73506
	0.06517			0.71661
	0.02977			0.71923
				0.78684
	0.01109			0.81993
	0.01056			0.85825
	-0.00413			0.80843
	0.000977783
	0.01087
	8.66376e-05			0.8198
	0.03501			0.80256
				0.83839
	0.01811			0.86206
	0.02717			0.77613
	0.02404			0.73181
	0.02988			0.93327
	0.02497			0.88902
				0.89367
	-0.00786			0.7716
	-0.01145			0.79415
	0.0083			0.77814
	0.0195			0.75124
	0.01031
	0.0261
	0.00578
	0.00582
	0.0114
	0.00316
	-0.00567
	0.00998
	0.000269447
	-0.02007
	0.00539
	0.00293
	0.01392
	0.01104
	0.01858
	-0.00613
	0.04561
	0.04432
	-0.02542
	0.01422
	-0.01978
	-0.00641
	0.02177
	-0.03244
	0.04556
	-0.03984
	-0.03387
	0.0474
	-0.01049
	0.01006
	-0.00567
	0.01627
	0.01616
	0.06184
	0.02117

## Sheet: figure2f
	Filopodia	Cell	Bleb	Filopodia_caax
tube radius
	31.9263	24.9085	74.9828	35.4689
	31.055	32.8703	62.3676	42.521
	33.612	39.5678	33.7466	42.5207
	32.9389	41.4285	230.692	29.8561
	34.4727	38.8172	242.516	35.5487
	25.8163	33.0684	105.549	33.5082
	30.26	43.6007	142.83	24.0051
	23.6805	41.2501	146.857	21.9809
	30.1511	30.0156	161.189	36.8182
		31.8434	68.7475	37.6907
		13.3006	101.666	43.7425
	33.6255	34.0028	106.764	42.7053
	26.6888	36.4271	28.5704	40.5493
	27.5253	14.3059	29.7777	37.3906
	23.4632	13.5119	29.7488	29.2958
	23.4776	17.7987	39.4795	31.5187
	28.3331	13.3298	15.2467	24.7182
	27.5712	15.0252	121.16	31.6534
		12.5605	126.712	22.3133
		26.6426	110.916	26.8412
	32.0916	17.3126	102.375	17.1749
	40.4201	12.8934	83.264	20.9347
	36.0414		107.576	22.6434
	44.5366	15.8463	90.5115	38.1825
	35.4729	26.3103	54.9141	34.4167
	40.185	22.0135	125.502	29.4778
	36.4045	19.5541	134.99	24.7189
	38.6819	20.7074	94.9105	22.6579
	44.7891	15.6295	165.943	22.1118
	35.4454		12.0441	40.6865
	35.3049	25.2595	110.443	21.7377
	29.5995	21.5674	72.5574	25.3122
		15.8391	80.2783	44.4053
			109.648	43.3592
	37.6701		94.4226	27.7252
	38.3804		133.841	37.964
	40.0701		52.7743	47.5024
	40.8567		208.05	60.7125
	29.5905			55.6166
	40.1136			57.5052
	40.4366			81.9243
	29.9519			65.3007
	32.0489			72.867
	29.1945			65.9429
	22.9497			60.0819
	30.0346			48.2975
	30.6862			60.8004
				51.0937
				45.386
	36.4847			24.2683
	36.1716			28.4291
	37.8218			29.852
	32.1845			31.9928
	49.2044			32.9974
	38.649			33.0435
	39.5981			39.5973
	42.2786			48.2969
	40.4423			42.6189
	42.3749			33.2309
				49.3165
				34.977
	42.3684			31.0091
	24.7191			36.0826
	24.1147			33.0194
	34.5103			32.1182
	24.2157			37.173
	22.001			38.9308
	37.8687			48.2619
				45.6059
				49.9327
	45.8309			35.2598
	47.395			30.3836
	23.7738			59.5246
	30.647			91.8733
	22.6893			51.4749
	35.5933			43.6863
	41.4638			46.6856
				40.2362
				36.6686
	36.9136			43.8758
	39.7565			38.8595
	29.8954			57.1583
	27.6869			41.9851
	31.5078			58.0628
	38.7669			32.0892
				38.8198
				41.9896
	36.6298			46.438
	50.6403			44.9712
	34.2623			43.6286
	42.8622			46.7553
	35.7996			38.1904
	32.8364			29.5917
	28.1747			35.0266
	30.0776			24.5865
	25.6287			57.6972
	33.3104			46.443
	35.1082			37.7918
	35.5503			44.907
	24.3236			41.5634
				35.3981
				33.5203
	32.1983			35.5152
	38.0403			31.5683
	41.0238			34.0397
	29.489			28.7062
	23.4986			33.6704
	29.2251			38.1126
	27.4438			29.9297
	29.4262			37.8156
	26.7036			31.1446
	33.3254			34.8637
	29.3708			32.499
	29.2934			38.5248
	33.5872			38.7644
	38.2525			33.7834
				36.9427
				37.3606
	44.8624			34.5968
	58.5578			34.544
	34.3312			32.4962
	35.1284			32.7487
	39.8315			39.4817
	35.7445			36.7475
	35.3668			36.4091
	39.0797			45.0564
	30.2902			39.652
	29.9132			44.753
	38.2718			31.1487
	30.8795			30.7022
	32.742			29.0467
	34.1244			30.4112
	50.778			37.16
	51.4374			34.6269
	58.2408			35.9538
	42.3172			34.104
	41.4123			41.9896
	47.9421			28.6911
				32.9277
				32.2069
	34.7331			24.0063
	23.7941			30.893
	38.5619			27.3451
	33.331			31.8742
	54.1107			27.7069
	52.0733			33.001
	38.5549			28.5988
	32.7136			42.2193
	27.5078			41.2545
	27.9616			33.9973
	24.3951			37.4312
				33.202
				40.4537
				36.7212
	28.8068			36.7343
	40.391			41.6474
	31.9815			34.2232
	35.1626			32.6084
	42.6894			34.6553
	40.1739			37.1384
				36.2811
	32.3109			27.7551
	23.9073			34.9874
	25.5429			40.9671
				35.3245
	23.8426			34.7241
	23.1423			39.9183
	20.6429			42.2127
	21.4132			30.6161
	20.6897			29.9328
	23.193			35.2126
	23.8982			27.1202
	22.9035			37.2684
				30.7175
	39.3342			32.4966
	33.2268			26.8071
	21.6388			26.4759
	37.2756			31.0723
	29.2542			27.7737
	27.3492			27.2558
	30.4382			24.6729
				25.9372
				25.1191
				28.9168
	29.1168			28.1103
	29.7655			32.2568
	35.044			26.1956
	29.0321			28.8229
	25.1835			30.0213
	31.0066			29.3278
	30.1635			28.5678
	34.1893			27.4557
	36.4403			32.6021
	31.6553			38.4425
	28.9243			26.3261
				30.8332
				25.8345
	23.8826			35.7615
	32.9508			30.5362
	33.3718			38.2559
	34.3916			34.7108
	29.5219			27.4531
	23.9743			28.8353
	36.1917			40.4236
	27.7013			44.0679
	32.3382			31.3703
	30.0509			37.2507
	26.7053			30.1937
	40.3029			25.0701
	42.9592			45.5534
	35.3654
	45.9331
	39.8229
	46.7145
	38.0455
	41.0144
	48.1491
	46.8546
	36.8279
	29.1468
	33.6678
	35.1241
	28.7511
	34.8958
	37.3598
	35.0311
	41.9506
	35.9206
	43.9398
	38.9584
	26.3769
	33.1751
	30.229
	38.6531
	36.0428
	39.7096
	37.4476
	35.5561
	40.8205
	47.0906
	41.6816
	45.6689
	50.7994
	44.3196
	52.5609
	47.3008
	36.1155
	38.4069
	47.734
	61.136
	47.5294
	49.9467
	49.416
	42.7681
	35.4658
	29.0762
	33.5032
	38.7084
	31.3588
	44.3042
	39.7233
	30.7015
	33.9683
	36.8927
	41.456
	36.0333
	33.4378
	37.4417
	37.0953
	42.6698
	40.9522
	44.0329
	41.9496
	46.7876
	45.3169
	44.1841
	31.6486
	32.1312
	35.5629
	27.0234
	38.2278
	32.0992
	46.846
	48.0886
	48.7019
	54.868
	50.8667
	45.1391
	44.0922
	42.9177
	46.5692
	39.6886
	39.5314
	41.0911
	47.0235
	38.1536
	44.0868
	36.2462
	32.8475

## Sheet: figure2g
	Apparent tether radius	sorting						Bleb radius	Sorting relative to GPI	err
	0.20744	0.08067						9.87978	0.08067	0.02839
	0.17254	0.06152						10.0609	0.06152	0.03831
	0.09336	0.02678						8.90276	0.02678	0.05931
	0.63821	0.86268						10.555	0.86268	0.01768
	0.67092	0.69038						9.32194	0.69038	0.08
	0.292	0.257						8.35305	0.257	0.02
	0.39514	0.5578						3.94933	0.5578	0.01771
	0.40628	0.47223						3.89659	0.47223	0.02327
	0.44593	0.50515						4.06831	0.50515	0.01896
	0.19019	0.51902
	0.28126	0.41803						5.7259	0.51902	0.02442
	0.29536	0.2439						4.27818	0.41803	0.02513
	0.07904	0.00226						10.6779	0.2439	0.02921
	0.08238	0.1004						9.96557	0.00226	0.11
	0.0823	0.18522						10.0213	0.1004	0.0577
	0.10922	0.1146						10.2335	0.18522	0.05256
	0.04218	0.08633						10.2335	0.1146	0.05676
	0.33519	0.61678						5.9065	0.08633	0.02493
	0.35055	0.6211						11.5349	0.61678	0.01023
	0.30685	0.58192						11.424	0.6211	0.00699
	0.28322	0.50081						11.4851	0.58192	0.00836
	0.23035	0.51018						11.3211	0.50081	0.00965
	0.29761	0.66685						7.3691	0.51018	0.13148
	0.2504	0.59631
								4.09572	0.13107	0.10252
	OT tether from bleb							4.34463	0.20597	0.08964
	0.15192	0.24594						4.34463	0.19222	0.10039
	0.3472	0.48309						4.66268	0.19857	0.09526
	0.37345	0.55
	0.26257	0.36158
	0.45908	0.78561						6.72215	0.24594	0.16378
	0.03332	0						8.01588	0.48309	0.03716
	0.30554	0.55						6.55815	0.55	0.05
	0.20073	0.50051						5.63238	0.36158	0.08703
	0.22209	0.2						5.14611	0.78561	0.03735
	0.30334	0.579						10.3	0	0.05
	0.26122	0.42399						7.42181	0.55	0.2
	0.37027	0.45						7.96373	0.50051	0.1342
	0.146	0							0.2	0.05
	0.57557	0.68412						5.90594	0.579	0.04966
								10.8354	0.42399	0.04822
								7.47671	0.45	0.1
									0	0.1
								5.14611	0.68412	0.07701

## Sheet: figure3f
object	hPiezo1	Mem.	hPiezo1	Mem.	hPiezo1	Mem.
nanobar_width/nm	200	200	300	300	400	400
sorting	1.33188	0.85109	0.30357	0.78464	0.28205	0.98023
	1.08531	0.79157	1.18984	1.83998	1.25147	0.71671
	0.94573	0.65212	3.80058	0.81475	0.57121	0.82478
	0.98843	0.81696	0.61323	0.82719	0.6119	0.69135
	1.28531	0.91553	1.59329	0.7721	1.36903	0.67074
	2.43923	0.62333	0.86546	0.87156	0.57255	0.63235
	2.78	0.74532	0.99083	1.16131	1.08133	0.81927
	1.04625	0.6893	0.6059	0.66563	0.89981	0.68416
	1.23232	0.76695	1.85036	1.35813	2.10768	1.11389
	1.42821	0.77952	1.36922	1.09516	3.55612	0.75903
	1.28562	0.81508	1.38688	1.09944	1.50537	0.89043
	1.94501	0.93351	1.75992	1.28897	0.95956	0.85276
	0.9873	0.68103	1.06924	1.4286	2.6416	1.01095
	0.83377	0.64914	0.89387	0.78701	1.71995	0.98252
	1.50907	0.69308	0.84421	0.7425	2.54572	0.86971
	0.91926	0.77186	0.97163	0.77143	1.47785	1.23584
	0.58022	0.85547	1.97532	0.70097	0.73996	0.98237
	2.61227	0.94641	2.91181	0.93963	1.0613	1.20208
	1.46681	0.75922	1.1131	0.90573	0.58177	0.77901
	0.6749	0.62573	1.09625	0.67018	0.96115	0.68814
	2.56787	0.71806	2.16338	0.69937	0.97917	0.76144
	0.52611	0.66978	0.98677	0.70182	0.69562	0.84992
	1.31152	0.92966	1.34098	1.6576	0.81661	0.80296
	2.20013	0.8525	3.05496	0.97198	0.86839	0.9148
	0.95986	0.87763	1.30611	0.93832	1.80331	0.86672
	1.18979	0.7712	1.68143	1.0783	1.73866	0.67727
	0.73723	0.7054	1.73373	0.88906	2.52241	0.64327
	1.00807	0.63991	5.50255	0.70584	2.07097	1.47954
	1.19356	1.06804	2.85474	0.74629	1.1895	1.08578
	1.09829	0.90855	2.6321	1.09404	1.94012	0.78931
	1.48669	0.65022	1.9504	0.77945	2.19587	1.75255
	1.2515	0.62331	1.5393	0.64793	1.74361	0.73083
	2.11796	0.50768	2.09911	0.81363	1.74919	1.02915
	1.89627	0.75164	2.4743	0.88617	1.25811	0.65826
	2.02692	1.00653	0.77075	0.8287	2.07489	0.77456
	1.76887	1.05283	1.25824	0.62331	0.55353	0.72207
	1.37547	0.6664	1.63571	0.81088	0.93377	0.72602
	1.32537	0.65225	2.75972	0.57766	0.77926	0.66609
	0.83705	0.55049	1.45732	0.81413	0.79316	0.76482
	0.65404	0.70074	2.54485	0.81925	1.89363	0.62872
	0.70727	0.56026	1.03241	0.80167	1.39354	0.74808
	1.4173	0.56669	1.16023	0.83575	2.59299	0.80149
	1.06388	0.67951	0.61014	0.67179	0.75705	0.88292
	0.92166	0.81726	1.43648	0.65917	1.35097	1.03033
	0.81429	0.68726	0.66095	1.16235	1.32514	0.78789
	1.2262	1.38766	1.53496	0.73785	1.01032	0.95664
	1.25533	1.11174	0.99869	1.43063	1.08576	0.74009
	0.92057	1.86386	1.28536	0.67591	1.56345	0.55533
	1.44036	1.45348	0.5887	1.01664	0.87038	0.79519
	0.91985	0.77347	1.54475	0.95065	1.5159	0.65465
	1.0453	1.55042	1.2804	1.8392	1.00448	0.46184
	1.05003	0.9401	2.05016	0.62459	1.58176	0.68254
	1.93427	0.80501	1.17611	0.86388	2.40734	0.69839
	0.66593	0.93601	1.40337	1.01679	1.22781	0.87839
	0.7171	0.94636	1.63934	0.88706	2.44154	0.6658
	0.64892	0.96748	1.17834	0.7127	1.39901	0.7123
	1.05274	0.80427	0.94355	0.64555	1.65752	0.64625
	0.84163	0.96999	0.47794	0.65957	1.45493	0.7659
	1.15477	0.70649	1.25259	0.58597	1.76353	0.81898
	0.5223	0.64126	0.64468	0.62789	1.11734	0.79495
	0.94785	0.50477	1.17104	0.98812	1.71427	1.06057
	1.35095	0.73808	1.97046	0.77271	2.06714	1.00881
	1.60236	0.80739	0.71851	0.85028	1.30688	0.58133
	0.82829	0.72812	1.35824	0.63829	0.91692	0.74189
	0.95987	5.49458	1.67914	0.6896	2.25213	0.94323
	1.55063	1.98307	1.99997	0.39654	0.55037	1.63372
	1.44454	0.72842	1.73798	0.51711	1.95197	0.81727
	0.83836	1.16608	0.6565	0.61774	1.07289	1.87849
	0.96992	0.92666	0.72558	0.38743	0.79814	0.95071
	0.83295	0.74123	0.88066	0.59207	1.38931	2.07004
	0.53091	1.16731	0.84149	0.68808	1.46672	1.01503
	0.80459	0.83	1.01684	0.54366	3.36143	0.58176
	1.30066	0.51048	0.75178	0.69937	2.71787	0.65547
	1.30185	0.77377	1.04166	0.75813	0.61334	1.36629
	1.08051	0.7435	2.16161	1.70741	1.50337	0.80925
	1.25935	0.65099	1.00925	1.41894	1.4841	0.76049
	1.38251	0.44314	0.89594	0.84646	1.06264	0.66071
	1.32106	0.56596	1.72141	0.94594	1.08623	1.22393
	0.80189	0.73877	1.02355	0.75212	1.91841	0.91956
	1.55237	0.8185	1.28123	0.76372	1.14551	1.03762
	0.66189	0.63467	0.76417	0.89033	3.96946	0.83736
	1.246	0.62856	0.52142	0.88405	1.17532	0.87723
	1.19349	0.9734	0.87562	0.78556	1.07608	0.70902
	2.25182	1.04807	1.40834	0.83755	1.05994	0.96774
	5.59013	0.69307	1.45424	1.04119	1.00348	1.01734
	0.88199	0.71424	1.08262	0.47919	1.31008	0.74677
	1.85544	1.12909	1.22372	0.49593	1.98569	0.865
	1.28421	0.91725	1.04172	0.55184	0.89551	0.65074
	2.30746	0.60396	1.38373	1.0476	1.61561	0.75135
	2.67566	0.76087	1.59755	0.92683	1.22285	0.55936
	2.08301		0.46852	0.75135	1.27834	0.69292
	0.69109		0.58889	0.88642	2.00734	1.48103
	1.94124		0.68579	0.7031	1.60814	1.78888
	0.85187		1.12561	0.73647	1.48142	0.7999
	0.95185		0.95444	0.94817	1.0186	1.29164
	0.66828		0.80276	0.85346	2.04688	0.90822
	0.81417		0.83952	0.7077	2.79578	1.03768
	0.99442		0.96429	2.27495	0.73942	1.78052
	1.08468		0.90266	1.09059	0.63813
	1.5819		2.91531	0.54046	0.39874
	0.8668		1.77697	1.03288	0.59628
	0.89677		2.36691		1.32222
	1.51341		1.57502		0.61916
	0.89194		2.61216		1.22273
	1.44635		2.19506		1.34279
	0.8662		2.09839		0.64716
	1.1567		3.02341		0.57797
	1.016		3.84176		1.27981
	1.22325		3.49664		0.8747
	0.8211		1.01456		1.29405
	0.74738		1.58206		0.70898
	0.79636		0.57889		0.88737
	1.18947		1.26943		1.55971
	0.94504		1.71122		1.10236
	0.87856		0.607		1.5643
	0.62234		1.02347		1.34642
	0.74339		0.89245		1.11185
	0.67525		1.97664		1.72329
	1.56415		1.46206		1.08082
	1.38393		0.6616		1.64648
	1.01438		0.98838		1.77098
	1.40892		1.23967		1.57108
	2.43898		1.06319		1.1962
	1.93623		0.81464		1.5212
	0.67727		0.80668		0.60085
	1.21329		1.14398		0.62667
	0.78172		0.81604		1.50555
	0.70388		0.79689		1.80444
	0.97565		0.63789		2.06822
	1.38665		1.02751		0.93557
	1.93094		1.29652		1.23989
	1.76056		0.62666		0.85785
	0.93301		0.45664		2.30325
	2.24169		0.5422		1.39406
	1.95703		1.46498		1.79912
	2.16517		1.60221		4.66474
	2.33109		1.20625		1.59398
	1.84427		1.5612		2.57594
	1.19975		3.29028		2.59478
	0.61985		0.82366		1.41428
	1.00915		1.1074		1.42837
			1.33971		1.34913
			1.09331		1.40715
			1.27669		1.27542
			2.35842		3.90732
			1.95309		0.43855
			1.67988		1.52399
			3.44814		2.29182
			1.69038		1.91202
			1.52944		1.90301
			1.71234		1.02495
			1.32196		1.2789
			2.21871		0.89244
			1.33065		0.89327
			2.08843		1.86049
			1.20949
			1.32472
			1.07568
			2.14992
			2.33036
			2.75719
			2.28
			1.81526
			1.62632
			1.13577
			0.83639
			0.96219

## Sheet: figure4b
	"-Yoda1"	"+Yoda1"
Sorting
	0.1264	0.12447
	0.01352	0.20342
	0.20473	0.32589
	0.05672	0.34824
	0.09138	0.36223
	0.0359	0.34646
	0.25783	0.4642
	0.10253	0.15991
	0.08313	0.67025
	0.00371	0.13129
	-0.00517	0.05581
	8.95298e-06	0.05148
	-0.00476	0.53026
	0.0118	0.12623
	-0.00548	0.11
	0.01878	0.08961
	0.00654	0.02717
	0.00296	0.06491
	0.02524	0.1253
	0.00992	0.14534
	0.04028	0.22707
	0.000933766	0.0262
	-0.000987048	0.06551
	-0.00355	0.09192
	0.03215	0.1063
	0.00326	0.06708
	0.00557	0.03255
	0.000685488	0.08389
	0.01933	0.08089
	0.01339	0.1136
	0.02648	0.17713
	0.06536	0.15178
	0.02809	0.20675
	0.01605	0.10277
	0.01085	0.14052
	0.19165	0.44894
	0.00698	-0.04189
	0.09546	0.00777
	0.03836	0.08648
	-0.00138	0.05072
	0.00795	-0.01439
	0.03804	0.16193
	0.07476	0.08813
	0.05879	0.01682
	-0.00537	-0.01701
	-0.03693	0.14683
	0.00744	-0.000726686
	0.01544	0.31548
	0.0738	-0.00249
	0.06885	0.13589
	0.13491	0.24586
	0.06373	-0.03581
	0.03209	0.0436
	-0.06205	0.22473
	-0.02088	0.2954
	0.00657	0.20075
	-0.03278	0.11061
	0.02971	0.16676
	0.0203	0.1483
	0.03968	0.01951
	0.03341	0.17556
	0.00655	0.08298
	0.06693	0.04657
	0.00963	0.12547
	0.06787	0.56843
	-0.01081	0.30932

## Sheet: figure4c
	"-Yoda1"	"+Yoda1"
radius
	43.3294	48.4919
	40.0883	41.3779
	33.7963	32.7553
	38.9213	41.1491
	43.9047	46.5193
	34.8471	57.5287
	36.9702	64.8918
	43.6738	44.3298
	47.7704	51.9457
	20.4828	28.0841
	28.5794	30.8194
	36.9073	38.6212
	42.9999	42.9597
	30.0617	33.7421
	33.8929	27.1388
	36.4058	28.3083
	38.942	40.0956
	32.1957	28.8328
	28.9231	34.529
	39.1541	29.9768
	29.7091	31.3872
	29.8866	24.2326
	26.9133	27.1857
	29.9294	29.7516
	31.7406	32.8146
	24.6013	31.1059
	22.8744	26.0004
	27.966	28.5367
	30.4566	32.0054
	22.4567	22.2576
	22.0245	33.1419
	18.9914	19.5861
	16.8074	17.7408
	20.426	22.6058
	12.8786	24.4836
	42.5158	38.3149
	41.1	33.7033
	22.291	27.3567
	42.19	44.7117
	29.816	40.125
	39.675	18.8783
	38.869	24.7433
	32.309	32.6683
	38.371	31.69
	28.411	20.375
	20.254	33.5867
	38.654	31.925
	53.352	35.61
	37.325	28.7583
	40.961	28.2767
	20.076	25.865
	28.81	21.085
	31.813	29.7233
	22.457	35.1033
	44.359	38.92
	31.413	45.3767
	17.296	50.395
	27.687	31.0883
	32.148	37.2567
	40.384	21.3983
	24.691	28.9217
	36.693	33.4517
	49.453	15.3367
	25.385	27.7817
	12.554	49.1917
	15.13	28.94

## Sheet: figure4d
	"+Yoda1"
	Radius	Sorting
	48.4919	0.12447
	41.3779	0.20342
	32.7553	0.32589
	41.1491	0.34824
	46.5193	0.36223
	57.5287	0.34646
	64.8918	0.4642
	44.3298	0.15991
	51.9457	0.67025
	28.0841	0.13129
	30.8194	0.05581
	38.6212	0.05148
	42.9597	0.53026
	33.7421	0.12623
	27.1388	0.11
	28.3083	0.08961
	40.0956	0.02717
	28.8328	0.06491
	34.529	0.1253
	29.9768	0.14534
	31.3872	0.22707
	24.2326	0.0262
	27.1857	0.06551
	29.7516	0.09192
	32.8146	0.1063
	31.1059	0.06708
	26.0004	0.03255
	28.5367	0.08389
	32.0054	0.08089
	22.2576	0.1136
	33.1419	0.17713
	19.5861	0.15178
	17.7408	0.20675
	22.6058	0.10277
	24.4836	0.14052
	38.3149	0.44894
	33.7033	-0.04189
	27.3567	0.00777
	44.7117	0.08648
	40.125	0.05072
	18.8783	-0.01439
	24.7433	0.16193
	32.6683	0.08813
	31.69	0.01682
	20.375	-0.01701
	33.5867	0.14683
	31.925	-0.000726686
	35.61	0.31548
	28.7583	-0.00249
	28.2767	0.13589
	25.865	0.24586
	21.085	-0.03581
	29.7233	0.0436
	35.1033	0.22473
	38.92	0.2954
	45.3767	0.20075
	50.395	0.11061
	31.0883	0.16676
	37.2567	0.1483
	21.3983	0.01951
	28.9217	0.17556
	33.4517	0.08298
	15.3367	0.04657
	27.7817	0.12547
	49.1917	0.56843
	28.94	0.30932

[truncated: 8 more sheets: figure4e, figure5b, figure5d, figure5e, figure5g, figure5h, figure5j, figure5k]
